# Supplementary material for: longmixr: a tool for robust clustering of high-dimensional cross-sectional and longitudinal variables of mixed data types
Source: Bioinformatics. 2024 Mar 14;40(4):btae137. doi: 10.1093/bioinformatics/btae137 (PMC10994717; doi:10.1093/bioinformatics/btae137)
Supplement: btae137_Supplementary_Data [file btae137_supplementary_data.zip]

Archive with 2 entries (2 files):
- supplementary_simulation_code_longmixr_Hagenberg.pdf
- supplementary_longmixr_Hagenberg.pdf
